# Supplementary material for: Zeolitic Imidazolate Framework-8 Composite-Based Enzyme-Linked Aptamer Assay for the Sensitive Detection of Deoxynivalenol
Source: Biosensors (Basel). 2023 Aug 25;13(9):847. doi: 10.3390/bios13090847 (PMC10526248; doi:10.3390/bios13090847)
Supplement: Supplementary file 1 [file biosensors-13-00847-s001.zip]

Archive with 1 entries (1 files):
- biosensors-2549770-supplementary.pdf
